# Supplementary material for: Polyphenol-rich Salicornia extract in lacunar stroke: a pilot randomised trial of safety and exploratory clinical outcomes
Source: Eur Stroke J. 2026 May 20;11(5):aakag049. doi: 10.1093/esj/aakag049 (PMC13189269; doi:10.1093/esj/aakag049)
Supplement: aakag049_Supplemental_Files [file aakag049_supplemental_files.zip]

Archive with 2 entries (2 files):
- ESJ_CONSORT_2025_editable_checklist_aakag049.docx
- Supplementary_Files_Adjusted_Models_aakag049.docx
